# Supplementary material for: Discovery of 1-Benzhydryl-Piperazine-Based HDAC Inhibitors with Anti-Breast Cancer Activity: Synthesis, Molecular Modeling, In Vitro and In Vivo Biological Evaluation
Source: Pharmaceutics. 2022 Nov 25;14(12):2600. doi: 10.3390/pharmaceutics14122600 (PMC9785542; doi:10.3390/pharmaceutics14122600)
Supplement: Supplementary file 1 [file pharmaceutics-14-02600-s001.zip]

Archive with 1 entries (1 files):
- pharmaceutics-2038114-supplementary.pdf
